# Supplementary material for: Delicate Hybrid Laponite–Cyclic Poly(ethylene glycol) Nanoparticles as a Potential Drug Delivery System
Source: Pharmaceutics. 2023 Jul 21;15(7):1998. doi: 10.3390/pharmaceutics15071998 (PMC10384068; doi:10.3390/pharmaceutics15071998)
Supplement: Supplementary file 1 [file pharmaceutics-15-01998-s001.zip]

Archive with 1 entries (1 files):
- pharmaceutics-2338896-supplementary.pdf
